# Supplementary material for: BN-BacArena: Bayesian network extension of BacArena for the dynamic simulation of microbial communities
Source: Bioinformatics. 2024 Apr 30;40(5):btae266. doi: 10.1093/bioinformatics/btae266 (PMC11082422; doi:10.1093/bioinformatics/btae266)
Supplement: btae266_Supplementary_Data [file btae266_supplementary_data.zip]

Archive with 2 entries (2 files):
- Supplementary Tables.xlsx
- Supplementary Information.docx
