# Supplementary material for: BN-BacArena: Bayesian network extension of BacArena for the dynamic simulation of microbial communities
Source: Bioinformatics. 2024 Apr 30;40(5):btae266. doi: 10.1093/bioinformatics/btae266 (PMC11082422; doi:10.1093/bioinformatics/btae266)
Supplement: btae266_Supplementary_Data [file btae266_supplementary_data.zip › Supplementary Tables.xlsx]

## Sheet: Suppl. Table 1
NAME	DESCRIPTION	BacArena	BN-BacArena
		R	MATLAB	R
Metabolism	Computation of reactions fluxes (FBA)	ü	ü	ü
Metabolism	Computing fluxes while minimizing enzyme usage (pFBA)	ü	ü	ü
Kinetics	Michaelis-Menten kinetics	ü	û	ü
Movement	Movement of individual cells	ü	ü	ü
Chemotaxis	Directed movement towards concentration gradient	ü	ü	ü
Predators	Cellular death after presence of certain organisms	ü	ü	ü
Lysis	Cellular lysis after death	ü	ü	ü
Growth	Biomass increase of each organism	ü	ü	ü
Death	Death of each organism	ü	ü	ü
Diffusion	Distribution of metabolites	ü	ü	ü
Diffusion 2D	Distribution of metabolites by partial differential equations	ü	û	ü
Microbe interactions	Biomass correction in presence of certain organisms	û	ü	ü
Nutrient interactions	Biomass correction in presence of certain nutrients	û	ü	ü

## Sheet: Suppl. Table 2
Collinsella_aerofaciens_ATCC_25986	PARENTS	LM.COEFF	STRENGTH	DIRECTION
Alistipes_putredinis_DSM_17216	Barnesiella_intestinihominis_YIT_11860	0.0500841	0.755	0.688742
Alistipes_putredinis_DSM_17216	Ruminococcus_bicirculans_80_3	-0.0804711	0.545	0.761468
Alistipes_putredinis_DSM_17216	EX_sbt_D(e)	0.000813246	0.505	1
Bacteroides_caccae_ATCC_43185	Bacteroides_uniformis_ATCC_8492	0.189973	0.735	0.564626
Bacteroides_caccae_ATCC_43185	Parabacteroides_distasonis_ATCC_8503	-0.0403294	0.555	0.621622
Bacteroides_caccae_ATCC_43185	EX_sbt_D(e)	0.00275617	0.545	1
Bacteroides_caccae_ATCC_43185	EX_ascb_L(e)	0.0709036	0.585	1
Bacteroides_eggerthii_1_2_48FAA	Bacteroides_stercoris_ATCC_43183	-0.999364	0.72	0.555556
Bacteroides_stercoris_ATCC_43183	Bifidobacterium_longum_DJO10A	0.00781053	0.54	0.5
Bacteroides_thetaiotaomicron_VPI_5482	EX_iDiet_Zeaxanthin	632.648	0.715	1
Bacteroides_uniformis_ATCC_8492	Barnesiella_intestinihominis_YIT_11860	-0.336212	0.545	0.688073
Bacteroides_uniformis_ATCC_8492	Bifidobacterium_longum_DJO10A	-0.217357	0.76	0.914474
Bacteroides_uniformis_ATCC_8492	Odoribacter_splanchnicus_1651_6_DSM_20712	2.28535	0.725	0.517241
Bacteroides_uniformis_ATCC_8492	EX_ascb_L(e)	-0.0842778	0.51	1
Bacteroides_vulgatus_ATCC_8482	Ruminococcus_bromii_L2_63	0.14657	0.54	0.694444
Bacteroides_vulgatus_ATCC_8482	EX_iDiet_Caffeine	0.154134	0.52	1
Barnesiella_intestinihominis_YIT_11860	Bacteroides_stercoris_ATCC_43183	4.83608	0.965	0.854922
Barnesiella_intestinihominis_YIT_11860	Bacteroides_vulgatus_ATCC_8482	0.00564849	0.565	0.584071
Barnesiella_intestinihominis_YIT_11860	Faecalibacterium_prausnitzii_A2_165	-0.274433	0.565	0.79646
Barnesiella_intestinihominis_YIT_11860	EX_sbt_D(e)	0.0548273	0.62	1
Barnesiella_intestinihominis_YIT_11860	EX_ascb_L(e)	-0.150236	0.525	1
Barnesiella_intestinihominis_YIT_11860	EX_iDiet_Caffeine	2.36987	0.52	1
Bifidobacterium_longum_DJO10A	EX_dextrin(e)	0.0291794	0.92	1
Collinsella_aerofaciens_ATCC_25986	Bacteroides_thetaiotaomicron_VPI_5482	-1.5378	0.73	0.527397
Collinsella_aerofaciens_ATCC_25986	Bifidobacterium_longum_DJO10A	0.230764	0.9	0.605556
Collinsella_aerofaciens_ATCC_25986	EX_ascb_L(e)	-1.0285	0.675	1
Dialister_invisus_DSM_15470	Alistipes_putredinis_DSM_17216	1.61136	0.66	0.734848
Dialister_invisus_DSM_15470	Parabacteroides_distasonis_ATCC_8503	-0.169866	0.73	0.541096
Dialister_invisus_DSM_15470	EX_sbt_D(e)	0.0357129	0.69	1
Dialister_invisus_DSM_15470	EX_ascb_L(e)	-0.265568	0.53	1
Dialister_invisus_DSM_15470	EX_iDiet_Caffeine	-0.905758	0.505	1
Dorea_formicigenerans_ATCC_27755	EX_(-)-syringaresinol	-103.252	0.605	1
Dorea_formicigenerans_ATCC_27755	EX_iDiet_Lycopene	6.51018	0.535	1
Dorea_formicigenerans_ATCC_27755	EX_iDiet_Caffeine	0.043368	0.55	1
Faecalibacterium_prausnitzii_A2_165	Bacteroides_vulgatus_ATCC_8482	-2.89841	0.92	0.836957
Faecalibacterium_prausnitzii_A2_165	Dorea_formicigenerans_ATCC_27755	5.85304	0.76	0.75
Faecalibacterium_prausnitzii_A2_165	Subdoligranulum_variabile_DSM_15176	1.46183	0.55	0.545455
Faecalibacterium_prausnitzii_A2_165	EX_dextrin(e)	-0.00738073	0.685	1
Faecalibacterium_prausnitzii_A2_165	EX_ascb_L(e)	0.968342	0.535	1
Odoribacter_splanchnicus_1651_6_DSM_20712	Alistipes_putredinis_DSM_17216	0.338544	0.595	0.630252
Odoribacter_splanchnicus_1651_6_DSM_20712	Bacteroides_thetaiotaomicron_VPI_5482	0.199238	0.655	0.778626
Odoribacter_splanchnicus_1651_6_DSM_20712	Collinsella_aerofaciens_ATCC_25986	-0.077001	0.52	0.846154
Odoribacter_splanchnicus_1651_6_DSM_20712	Subdoligranulum_variabile_DSM_15176	-0.111714	0.55	0.763636
Parabacteroides_distasonis_ATCC_8503	Bacteroides_eggerthii_1_2_48FAA	0.748385	0.615	0.731707
Parabacteroides_distasonis_ATCC_8503	Bacteroides_stercoris_ATCC_43183	-4.56774	0.775	0.703226
Parabacteroides_merdae_ATCC_43184	Bacteroides_eggerthii_1_2_48FAA	-0.182677	0.53	0.858491
Parabacteroides_merdae_ATCC_43184	Bifidobacterium_longum_DJO10A	-0.070621	0.575	0.965217
Parabacteroides_merdae_ATCC_43184	Collinsella_aerofaciens_ATCC_25986	-0.031217	0.56	0.767857
Parabacteroides_merdae_ATCC_43184	Dialister_invisus_DSM_15470	-0.0999369	0.625	0.64
Parabacteroides_merdae_ATCC_43184	Parabacteroides_distasonis_ATCC_8503	0.106977	0.825	0.709091
Parabacteroides_merdae_ATCC_43184	EX_ascb_L(e)	0.357121	0.685	1
Ruminococcus_bicirculans_80_3	Bifidobacterium_longum_DJO10A	-0.0444439	0.56	0.857143
Ruminococcus_bicirculans_80_3	Collinsella_aerofaciens_ATCC_25986	-0.192928	0.575	0.66087
Ruminococcus_bicirculans_80_3	Dorea_formicigenerans_ATCC_27755	4.56648	0.845	0.502959
Ruminococcus_bicirculans_80_3	EX_ascb_L(e)	-0.68709	0.54	1
Ruminococcus_bromii_L2_63	Bacteroides_eggerthii_1_2_48FAA	-0.447532	1	0.585
Ruminococcus_bromii_L2_63	Ruminococcus_bicirculans_80_3	0.483371	0.82	0.52439
Ruminococcus_bromii_L2_63	EX_ascb_L(e)	0.0410299	0.51	1
Subdoligranulum_variabile_DSM_15176	Bacteroides_stercoris_ATCC_43183	-1.02198	0.725	0.6
Subdoligranulum_variabile_DSM_15176	Ruminococcus_bicirculans_80_3	0.102073	0.825	0.8
Subdoligranulum_variabile_DSM_15176	Ruminococcus_bromii_L2_63	0.290835	0.73	0.712329
Subdoligranulum_variabile_DSM_15176	EX_ascb_L(e)	-0.197727	0.54	1

## Sheet: Suppl. Table 3
ID	SPECIES	ABBREVIATION	AMOUNT
S1	Alistipes_putredinis_DSM_17216	A. Putredinis	3
S2	Bacteroides_caccae_ATCC_43185	B. Caccae	2
S3	Bacteroides_eggerthii_1_2_48FAA	B. Eggerthii	4
S4	Bacteroides_stercoris_ATCC_43183	B. stercoris	2
S5	Bacteroides_thetaiotaomicron_VPI_5482	B. thetaiotaomicron	1
S6	Bacteroides_uniformis_ATCC_8492	B. uniformis	4
S7	Bacteroides_vulgatus_ATCC_8482	B. vulgatus	1
S8	Barnesiella_intestinihominis_YIT_11860	B. intestinihominis	10
S9	Bifidobacterium_longum_DJO10A	B. longum	3
S10	Collinsella_aerofaciens_ATCC_25986	C. aerofaciens	3
S11	Dialister_invisus_DSM_15470	D. invisus	2
S12	Dorea_formicigenerans_ATCC_27755	D. formicigenerans	1
S13	Faecalibacterium_prausnitzii_A2_165	F. prausnitzii	25
S14	Odoribacter_splanchnicus_1651_6_DSM_20712	O. splanchnicus	1
S15	Parabacteroides_distasonis_ATCC_8503	P. distasonis	20
S16	Parabacteroides_merdae_ATCC_43184	P. merdae	6
S17	Ruminococcus_bicirculans_80_3	R. bicirculans	5
S18	Ruminococcus_bromii_L2_63	R. bromii	5
S19	Subdoligranulum_variabile_DSM_15176	S. variabile	5

## Sheet: Suppl. Table 4
ID	SPECIES	P-VALUES
		BacArena	BN-BacArena
S1	Alistipes_putredinis_DSM_17216	0.214286	0.835498
S2	Bacteroides_caccae_ATCC_43185	0.668831	0.396104
S3	Bacteroides_eggerthii_1_2_48FAA	0.047619	1
S4	Bacteroides_stercoris_ATCC_43183	0.937229	0.0887446
S5	Bacteroides_thetaiotaomicron_VPI_5482	0.164502	0.876623
S6	Bacteroides_uniformis_ATCC_8492	1	0.0021645
S7	Bacteroides_vulgatus_ATCC_8482	0.331169	0.731602
S8	Barnesiella_intestinihominis_YIT_11860	0.958874	0.0627706
S9	Bifidobacterium_longum_DJO10A	1	0.0021645
S10	Collinsella_aerofaciens_ATCC_25986	0.958874	0.0627706
S11	Dialister_invisus_DSM_15470	1	0.0021645
S12	Dorea_formicigenerans_ATCC_27755	0.835498	0.214286
S13	Faecalibacterium_prausnitzii_A2_165	1	0.0021645
S14	Odoribacter_splanchnicus_1651_6_DSM_20712	0.025974	0.984848
S15	Parabacteroides_distasonis_ATCC_8503	0.196429	0.875
S16	Parabacteroides_merdae_ATCC_43184	0.995671	0.00865801
S17	Ruminococcus_bicirculans_80_3	1	0.0021645
S18	Ruminococcus_bromii_L2_63	0.785714	0.268398
S19	Subdoligranulum_variabile_DSM_15176	1	0.0021645
